# Supplementary material for: Functional genomics pipeline identifies CRL4 inhibition for the treatment of ovarian cancer
Source: Clin Transl Med. 2025 Jan 24;15(2):e70078. doi: 10.1002/ctm2.70078 (PMC11761363; doi:10.1002/ctm2.70078)
Supplement: Supplementary file 11 — Supporting information [file CTM2-15-e70078-s013.csv]

pathway	pvalue	adjusted_pvalue_benjamini_hochberg	log2error	enrichment_score	normalized_enrichment_score	gene_set_size	significance_label	cell_line_name
HALLMARK_ADIPOGENESIS	0.6362	0.7574	0.0635	-0.2193	-0.9293	186		SKOV3
HALLMARK_ALLOGRAFT_REJECTION	0.2621	0.4368	0.1210	0.2638	1.0869	137		SKOV3
HALLMARK_ANDROGEN_RESPONSE	0.6136	0.7483	0.0672	-0.2419	-0.9257	91		SKOV3
HALLMARK_ANGIOGENESIS	0.0000	0.0003	0.5573	-0.7193	-2.1001	25	***	SKOV3
HALLMARK_APICAL_JUNCTION	0.0081	0.0288	0.3807	-0.3430	-1.4349	165	*	SKOV3
HALLMARK_APICAL_SURFACE	0.0359	0.0996	0.3218	-0.4920	-1.5554	32	-	SKOV3
HALLMARK_APOPTOSIS	0.0030	0.0124	0.4317	0.3689	1.5220	142	*	SKOV3
HALLMARK_BILE_ACID_METABOLISM	0.6996	0.7950	0.0599	-0.2353	-0.8832	81		SKOV3
HALLMARK_CHOLESTEROL_HOMEOSTASIS	0.0501	0.1318	0.2820	-0.3700	-1.3519	70		SKOV3
HALLMARK_COAGULATION	0.4334	0.5703	0.0900	0.2629	1.0086	94		SKOV3
HALLMARK_COMPLEMENT	0.1290	0.2480	0.1798	0.2801	1.1753	160		SKOV3
HALLMARK_DNA_REPAIR	0.3694	0.5131	0.0996	0.2492	1.0319	147		SKOV3
HALLMARK_E2F_TARGETS	0.0000	0.0000	0.9545	-0.5511	-2.3422	200	****	SKOV3
HALLMARK_EPITHELIAL_MESENCHYMAL_TRANSITION	0.0977	0.1955	0.1958	-0.2928	-1.2331	174		SKOV3
HALLMARK_ESTROGEN_RESPONSE_EARLY	0.3030	0.4658	0.1047	-0.2531	-1.0662	179		SKOV3
HALLMARK_ESTROGEN_RESPONSE_LATE	0.0679	0.1544	0.2378	-0.3001	-1.2600	169		SKOV3
HALLMARK_FATTY_ACID_METABOLISM	0.2126	0.3666	0.1294	-0.2794	-1.1360	135		SKOV3
HALLMARK_G2M_CHECKPOINT	0.0000	0.0000	1.0864	-0.5964	-2.5409	196	****	SKOV3
HALLMARK_GLYCOLYSIS	0.0775	0.1685	0.2221	-0.2935	-1.2386	184		SKOV3
HALLMARK_HEDGEHOG_SIGNALING	0.0094	0.0313	0.3807	-0.5522	-1.6743	28	*	SKOV3
HALLMARK_HEME_METABOLISM	1.0000	1.0000	0.0428	-0.1547	-0.6494	168		SKOV3
HALLMARK_HYPOXIA	0.0004	0.0023	0.4985	0.3798	1.6256	177	**	SKOV3
HALLMARK_IL2_STAT5_SIGNALING	0.0674	0.1544	0.2530	0.2946	1.2474	167		SKOV3
HALLMARK_IL6_JAK_STAT3_SIGNALING	0.0115	0.0359	0.3807	0.4161	1.5089	69	*	SKOV3
HALLMARK_INFLAMMATORY_RESPONSE	0.0000	0.0000	0.6273	0.4594	1.8927	137	****	SKOV3
HALLMARK_INTERFERON_ALPHA_RESPONSE	0.6874	0.7950	0.0617	-0.2338	-0.8948	91		SKOV3
HALLMARK_INTERFERON_GAMMA_RESPONSE	0.2060	0.3666	0.1404	0.2633	1.1146	172		SKOV3
HALLMARK_KRAS_SIGNALING_DN	0.0170	0.0501	0.3525	-0.3818	-1.4755	95	-	SKOV3
HALLMARK_KRAS_SIGNALING_UP	0.0004	0.0024	0.4985	0.3813	1.6018	161	**	SKOV3
HALLMARK_MITOTIC_SPINDLE	0.0000	0.0000	1.1147	-0.5968	-2.5345	199	****	SKOV3
HALLMARK_MTORC1_SIGNALING	0.0534	0.1336	0.2713	-0.2948	-1.2519	199		SKOV3
HALLMARK_MYC_TARGETS_V1	0.9771	1.0000	0.0447	-0.1779	-0.7562	200		SKOV3
HALLMARK_MYC_TARGETS_V2	0.9792	1.0000	0.0442	-0.1835	-0.6530	58		SKOV3
HALLMARK_MYOGENESIS	0.3027	0.4658	0.1055	-0.2645	-1.0761	136		SKOV3
HALLMARK_NOTCH_SIGNALING	0.0014	0.0065	0.4551	-0.6016	-1.8684	30	**	SKOV3
HALLMARK_OXIDATIVE_PHOSPHORYLATION	0.9915	1.0000	0.0488	0.1691	0.7332	198		SKOV3
HALLMARK_P53_PATHWAY	0.0000	0.0000	0.6594	0.4274	1.8397	186	****	SKOV3
HALLMARK_PANCREAS_BETA_CELLS	0.3203	0.4711	0.1063	-0.4200	-1.1141	17		SKOV3
HALLMARK_PEROXISOME	0.8426	0.9159	0.0516	-0.2146	-0.8171	88		SKOV3
HALLMARK_PI3K_AKT_MTOR_SIGNALING	0.3074	0.4658	0.1040	-0.2751	-1.0676	97		SKOV3
HALLMARK_PROTEIN_SECRETION	0.7834	0.8705	0.0541	-0.2218	-0.8571	95		SKOV3
HALLMARK_REACTIVE_OXYGEN_SPECIES_PATHWAY	0.5546	0.6933	0.0763	0.2778	0.9403	47		SKOV3
HALLMARK_SPERMATOGENESIS	0.0012	0.0058	0.4551	-0.4603	-1.7277	81	**	SKOV3
HALLMARK_TGF_BETA_SIGNALING	0.0907	0.1890	0.2066	-0.3785	-1.3139	53		SKOV3
HALLMARK_TNFA_SIGNALING_VIA_NFKB	0.0000	0.0000	1.1239	0.5986	2.5696	183	****	SKOV3
HALLMARK_UNFOLDED_PROTEIN_RESPONSE	0.1996	0.3666	0.1412	0.2890	1.1443	112		SKOV3
HALLMARK_UV_RESPONSE_DN	0.0051	0.0198	0.4070	-0.3689	-1.5009	136	*	SKOV3
HALLMARK_UV_RESPONSE_UP	0.3504	0.5006	0.1032	0.2518	1.0382	144		SKOV3
HALLMARK_WNT_BETA_CATENIN_SIGNALING	0.4078	0.5511	0.0892	-0.3133	-1.0235	37		SKOV3
HALLMARK_XENOBIOTIC_METABOLISM	0.4509	0.5781	0.0815	-0.2419	-1.0062	154		SKOV3
HALLMARK_ADIPOGENESIS	0.0275	0.0574	0.3525	0.2968	1.3453	187	-	A1336
HALLMARK_ALLOGRAFT_REJECTION	0.0074	0.0205	0.4070	0.3398	1.4746	137	*	A1336
HALLMARK_ANDROGEN_RESPONSE	0.9947	0.9947	0.0403	-0.1672	-0.6542	90		A1336
HALLMARK_ANGIOGENESIS	0.0342	0.0671	0.3218	0.4826	1.5126	27	-	A1336
HALLMARK_APICAL_JUNCTION	0.4837	0.5899	0.0729	-0.2251	-0.9814	171		A1336
HALLMARK_APICAL_SURFACE	0.3216	0.4346	0.1067	0.3258	1.0891	35		A1336
HALLMARK_APOPTOSIS	0.0003	0.0013	0.4985	0.3961	1.7250	144	**	A1336
HALLMARK_BILE_ACID_METABOLISM	0.0018	0.0068	0.4551	0.4192	1.6713	82	**	A1336
HALLMARK_CHOLESTEROL_HOMEOSTASIS	0.9733	0.9932	0.0517	0.1765	0.6901	71		A1336
HALLMARK_COAGULATION	0.0009	0.0036	0.4773	0.4134	1.6637	92	**	A1336
HALLMARK_COMPLEMENT	0.0177	0.0422	0.3525	0.3057	1.3599	162	*	A1336
HALLMARK_DNA_REPAIR	0.1169	0.1772	0.1709	-0.2838	-1.2026	147		A1336
HALLMARK_E2F_TARGETS	0.0000	0.0000	NA	-0.7582	-3.3595	200	****	A1336
HALLMARK_EPITHELIAL_MESENCHYMAL_TRANSITION	0.0000	0.0000	0.7050	0.4399	1.9839	177	****	A1336
HALLMARK_ESTROGEN_RESPONSE_EARLY	0.6241	0.7052	0.0620	-0.2152	-0.9359	175		A1336
HALLMARK_ESTROGEN_RESPONSE_LATE	0.2840	0.3944	0.1028	-0.2478	-1.0752	165		A1336
HALLMARK_FATTY_ACID_METABOLISM	0.5438	0.6323	0.0822	0.2220	0.9587	134		A1336
HALLMARK_G2M_CHECKPOINT	0.0000	0.0000	1.7507	-0.7334	-3.2475	199	****	A1336
HALLMARK_GLYCOLYSIS	0.7549	0.8030	0.0528	-0.2044	-0.8931	179		A1336
HALLMARK_HEDGEHOG_SIGNALING	0.1434	0.2109	0.1657	0.3758	1.2523	33		A1336
HALLMARK_HEME_METABOLISM	0.0039	0.0138	0.4070	0.3326	1.4853	169	*	A1336
HALLMARK_HYPOXIA	0.0205	0.0465	0.3525	0.3030	1.3674	176	*	A1336
HALLMARK_IL2_STAT5_SIGNALING	0.2447	0.3495	0.1350	0.2461	1.0946	165		A1336
HALLMARK_IL6_JAK_STAT3_SIGNALING	0.0140	0.0350	0.3807	0.4079	1.5733	65	*	A1336
HALLMARK_INFLAMMATORY_RESPONSE	0.0607	0.1047	0.2820	0.3001	1.2958	135		A1336
HALLMARK_INTERFERON_ALPHA_RESPONSE	0.0085	0.0224	0.3807	0.3655	1.4704	93	*	A1336
HALLMARK_INTERFERON_GAMMA_RESPONSE	0.0349	0.0671	0.3218	0.2888	1.2980	173	-	A1336
HALLMARK_KRAS_SIGNALING_DN	0.0055	0.0161	0.4070	0.3653	1.5147	106	*	A1336
HALLMARK_KRAS_SIGNALING_UP	0.0045	0.0141	0.4070	0.3352	1.4879	157	*	A1336
HALLMARK_MITOTIC_SPINDLE	0.0000	0.0000	1.4390	-0.6629	-2.9428	197	****	A1336
HALLMARK_MTORC1_SIGNALING	0.0554	0.1025	0.2530	-0.2807	-1.2430	199		A1336
HALLMARK_MYC_TARGETS_V1	0.0000	0.0000	0.7615	-0.4539	-2.0112	200	****	A1336
HALLMARK_MYC_TARGETS_V2	0.0000	0.0000	0.7749	-0.6550	-2.3837	58	****	A1336
HALLMARK_MYOGENESIS	0.0000	0.0001	0.5756	0.4159	1.8170	146	***	A1336
HALLMARK_NOTCH_SIGNALING	0.3435	0.4519	0.0972	-0.3515	-1.0964	29		A1336
HALLMARK_OXIDATIVE_PHOSPHORYLATION	0.0000	0.0000	0.6901	0.4208	1.9291	199	****	A1336
HALLMARK_P53_PATHWAY	0.0000	0.0000	0.9326	0.5201	2.3605	188	****	A1336
HALLMARK_PANCREAS_BETA_CELLS	0.0041	0.0138	0.4070	0.6044	1.7570	20	*	A1336
HALLMARK_PEROXISOME	0.4005	0.5134	0.0992	0.2567	1.0327	93		A1336
HALLMARK_PI3K_AKT_MTOR_SIGNALING	0.6347	0.7052	0.0736	0.2275	0.9191	95		A1336
HALLMARK_PROTEIN_SECRETION	0.4714	0.5892	0.0897	0.2469	0.9930	93		A1336
HALLMARK_REACTIVE_OXYGEN_SPECIES_PATHWAY	0.7452	0.8030	0.0625	0.2354	0.8447	47		A1336
HALLMARK_SPERMATOGENESIS	0.0230	0.0499	0.3525	-0.3629	-1.4012	83	*	A1336
HALLMARK_TGF_BETA_SIGNALING	0.1146	0.1772	0.1782	-0.3694	-1.3034	52		A1336
HALLMARK_TNFA_SIGNALING_VIA_NFKB	0.0594	0.1047	0.2820	0.2795	1.2616	178		A1336
HALLMARK_UNFOLDED_PROTEIN_RESPONSE	0.1005	0.1676	0.1882	-0.3078	-1.2474	113		A1336
HALLMARK_UV_RESPONSE_DN	0.9080	0.9458	0.0445	-0.1884	-0.7933	139		A1336
HALLMARK_UV_RESPONSE_UP	0.5192	0.6181	0.0703	-0.2289	-0.9677	142		A1336
HALLMARK_WNT_BETA_CATENIN_SIGNALING	0.1075	0.1734	0.1882	-0.4000	-1.3283	38		A1336
HALLMARK_XENOBIOTIC_METABOLISM	0.0000	0.0000	0.6436	0.4355	1.9212	155	****	A1336
HALLMARK_ADIPOGENESIS	0.9641	0.9838	0.0164	0.2007	0.7029	177		A2780
HALLMARK_ALLOGRAFT_REJECTION	0.0000	0.0001	0.5756	0.5351	1.8121	129	****	A2780
HALLMARK_ANDROGEN_RESPONSE	0.6869	0.7987	0.0382	0.2733	0.8748	88		A2780
HALLMARK_ANGIOGENESIS	0.1574	0.2385	0.1281	0.4934	1.2906	26		A2780
HALLMARK_APICAL_JUNCTION	0.6355	0.7565	0.0391	0.2671	0.9236	161		A2780
HALLMARK_APICAL_SURFACE	0.3722	0.5317	0.0736	0.3950	1.0778	32		A2780
HALLMARK_APOPTOSIS	0.0006	0.0021	0.4773	0.4742	1.6142	140	**	A2780
HALLMARK_BILE_ACID_METABOLISM	0.5803	0.7254	0.0461	0.2932	0.9356	81		A2780
HALLMARK_CHOLESTEROL_HOMEOSTASIS	0.5646	0.7238	0.0483	0.3030	0.9418	69		A2780
HALLMARK_COAGULATION	0.0064	0.0168	0.4070	0.4652	1.5061	95	*	A2780
HALLMARK_COMPLEMENT	0.0002	0.0006	0.5188	0.4872	1.6757	152	***	A2780
HALLMARK_DNA_REPAIR	0.8929	0.9316	0.1373	-0.1870	-0.8339	147		A2780
HALLMARK_E2F_TARGETS	0.0000	0.0000	1.5960	-0.7074	-3.2775	199	****	A2780
HALLMARK_EPITHELIAL_MESENCHYMAL_TRANSITION	0.0010	0.0032	0.4551	0.4602	1.5911	161	**	A2780
HALLMARK_ESTROGEN_RESPONSE_EARLY	0.0557	0.1031	0.1978	0.3778	1.3138	165		A2780
HALLMARK_ESTROGEN_RESPONSE_LATE	0.0354	0.0737	0.2530	0.3920	1.3520	157	-	A2780
HALLMARK_FATTY_ACID_METABOLISM	0.9932	0.9932	0.0172	0.1831	0.6212	135		A2780
HALLMARK_G2M_CHECKPOINT	0.0000	0.0000	1.5161	-0.6866	-3.1813	199	****	A2780
HALLMARK_GLYCOLYSIS	0.8848	0.9316	0.0219	0.2240	0.7857	183		A2780
HALLMARK_HEDGEHOG_SIGNALING	0.0125	0.0298	0.3807	0.5869	1.5777	31	*	A2780
HALLMARK_HEME_METABOLISM	0.8337	0.9316	0.0252	0.2338	0.8157	170		A2780
HALLMARK_HYPOXIA	0.0283	0.0644	0.2820	0.3952	1.3775	172	-	A2780
HALLMARK_IL2_STAT5_SIGNALING	0.0014	0.0040	0.4551	0.4560	1.5707	154	**	A2780
HALLMARK_IL6_JAK_STAT3_SIGNALING	0.0000	0.0000	0.5933	0.6283	1.9233	62	****	A2780
HALLMARK_INFLAMMATORY_RESPONSE	0.0000	0.0001	0.5933	0.5284	1.7873	128	****	A2780
HALLMARK_INTERFERON_ALPHA_RESPONSE	0.0000	0.0000	1.0175	0.7441	2.3965	92	****	A2780
HALLMARK_INTERFERON_GAMMA_RESPONSE	0.0000	0.0000	1.0672	0.6726	2.3376	164	****	A2780
HALLMARK_KRAS_SIGNALING_DN	0.0030	0.0083	0.4317	0.4734	1.5784	116	**	A2780
HALLMARK_KRAS_SIGNALING_UP	0.0000	0.0000	0.7050	0.5761	1.9628	139	****	A2780
HALLMARK_MITOTIC_SPINDLE	0.0000	0.0000	0.8267	-0.4906	-2.2624	194	****	A2780
HALLMARK_MTORC1_SIGNALING	0.0003	0.0010	0.4985	-0.3635	-1.6808	196	***	A2780
HALLMARK_MYC_TARGETS_V1	0.0000	0.0000	0.6750	-0.4248	-1.9590	200	****	A2780
HALLMARK_MYC_TARGETS_V2	0.4398	0.5943	0.0612	0.3374	1.0168	58		A2780
HALLMARK_MYOGENESIS	0.0120	0.0298	0.3807	0.4130	1.4227	154	*	A2780
HALLMARK_NOTCH_SIGNALING	0.1259	0.2030	0.1446	0.4917	1.3051	30		A2780
HALLMARK_OXIDATIVE_PHOSPHORYLATION	0.4521	0.5948	0.2489	-0.2167	-1.0021	196		A2780
HALLMARK_P53_PATHWAY	0.0000	0.0000	0.9545	0.6250	2.1998	187	****	A2780
HALLMARK_PANCREAS_BETA_CELLS	0.1241	0.2030	0.1521	0.5719	1.3592	16		A2780
HALLMARK_PEROXISOME	0.8591	0.9316	0.0272	0.2360	0.7590	91		A2780
HALLMARK_PI3K_AKT_MTOR_SIGNALING	0.8944	0.9316	0.1199	-0.1947	-0.8036	92		A2780
HALLMARK_PROTEIN_SECRETION	0.2245	0.3302	0.2492	-0.2843	-1.1795	93		A2780
HALLMARK_REACTIVE_OXYGEN_SPECIES_PATHWAY	0.0522	0.1003	0.2221	0.4830	1.4029	46		A2780
HALLMARK_SPERMATOGENESIS	0.1205	0.2030	0.2878	-0.3048	-1.2747	90		A2780
HALLMARK_TGF_BETA_SIGNALING	0.1393	0.2176	0.1294	0.4378	1.2832	50		A2780
HALLMARK_TNFA_SIGNALING_VIA_NFKB	0.0000	0.0000	1.1331	0.6936	2.4080	163	****	A2780
HALLMARK_UNFOLDED_PROTEIN_RESPONSE	0.0614	0.1096	0.3218	-0.3159	-1.3567	111		A2780
HALLMARK_UV_RESPONSE_DN	0.4278	0.5941	0.0581	0.3051	1.0320	128		A2780
HALLMARK_UV_RESPONSE_UP	0.0382	0.0764	0.2450	0.4005	1.3685	145	-	A2780
HALLMARK_WNT_BETA_CATENIN_SIGNALING	0.6166	0.7520	0.0487	0.3238	0.9007	36		A2780
HALLMARK_XENOBIOTIC_METABOLISM	0.0299	0.0650	0.2765	0.4032	1.3863	151	-	A2780
