# Supplementary material for: Functional genomics pipeline identifies CRL4 inhibition for the treatment of ovarian cancer
Source: Clin Transl Med. 2025 Jan 24;15(2):e70078. doi: 10.1002/ctm2.70078 (PMC11761363; doi:10.1002/ctm2.70078)
Supplement: Supplementary file 12 — Supporting information [file CTM2-15-e70078-s011.csv]

Drug	Target
(+)-JQ-1	Autophagy; Epigenetic Reader Domain
2-Methoxyestradiol	Apoptosis; Autophagy; Endogenous Metabolite; Microtubule/Tubulin
3-Methyladenine	Autophagy; Endogenous Metabolite; Mitophagy; PI3K
A-1210477	Bcl-2 Family
A-385358	Bcl-2 Family
A-674563 (hydrochloride)	Akt
A66	PI3K
Abemaciclib (methanesulfonate)	CDK
ABT-751	Autophagy; Microtubule/Tubulin
Acalisib	PI3K
Afatinib	Autophagy; EGFR
Alisertib	Apoptosis; Aurora Kinase; Autophagy
Alpelisib	PI3K
Altretamine	DNA Alkylator/Crosslinker
Alvespimycin (hydrochloride)	HSP
Amuvatinib	c-Kit; PDGFR
Axitinib	PDGFR; VEGFR
AZ 628	Raf
BAY 11-7085	NF-kB
Belinostat	Autophagy; HDAC
Bisdemethoxycurcumin	Apoptosis; Autophagy
Bleomycin (sulfate)	Bacterial; DNA/RNA Synthesis
Buparlisib	PI3K
Capmatinib	c-Met/HGFR
CHIR-124	Checkpoint Kinase (Chk); FLT3; PDGFR
Clofarabine	Autophagy; Nucleoside Antimetabolite/Analog
Combretastatin A4	Microtubule/Tubulin
CPI-360	Histone Methyltransferase
CPI-637	Epigenetic Reader Domain; Histone Acetyltransferase
Dabrafenib (Mesylate)	Raf
Daminozide	Histone Demethylase
Dasatinib	Autophagy; Bcr-Abl; Src
Daunorubicin (Hydrochloride)	ADC Cytotoxin; Autophagy; DNA/RNA Synthesis; Topoisomerase
Doxorubicin (hydrochloride)	ADC Cytotoxin; AMPK; Autophagy; Mitophagy; Topoisomerase
ENMD-2076	Aurora Kinase; FGFR; FLT3; PDGFR; Src; VEGFR
Enzalutamide	Androgen Receptor; Autophagy
Erlotinib	Autophagy; EGFR
Erlotinib (Hydrochloride)	Autophagy; EGFR
ESI-09	Others
Estradiol 3-sulfamate	Others
Fedratinib	JAK
GDC-0077	PI3K
Gefitinib (hydrochloride)	EGFR
Gemcitabine	Autophagy; DNA/RNA Synthesis; Nucleoside Antimetabolite/Analog
GSK1324726A	Epigenetic Reader Domain
GSK1904529A	IGF-1R
GSK2334470	PDK-1
GSK2656157	Autophagy; PERK
GW284543	MEK
Ibrutinib	Btk
Ipatasertib	Akt
Ispinesib	Kinesin
JANEX-1	JAK
Lazertinib	EGFR
Letrozole	Aromatase; Autophagy
Linsitinib	IGF-1R; Insulin Receptor
LLY-507	Histone Methyltransferase
Lomeguatrib	DNA Methyltransferase
Luminespib	Autophagy; HSP
LXH254	Raf
LY2090314	GSK-3
Methotrexate	ADC Cytotoxin; Antifolate
MG 149	Epigenetic Reader Domain; Histone Acetyltransferase
Mitoxantrone (dihydrochloride)	PKC; Topoisomerase
MK 2206 (dihydrochloride)	Akt; Autophagy
MK-5108	Aurora Kinase; Autophagy
MK-8745	Aurora Kinase
ML347	TGF-b Receptor
Mocetinostat	Autophagy; HDAC
Momelotinib	Autophagy; JAK
Motesanib (Diphosphate)	c-Kit; VEGFR
Mubritinib	EGFR
Mycophenolate Mofetil	Others
ND-646	Acetyl-CoA Carboxylase
Nemorubicin	Others
Neratinib	EGFR
Nexturastat A	HDAC
NH125	Autophagy; CaMK
Nilotinib	Autophagy; Bcr-Abl
NSC 228155	EGFR; Epigenetic Reader Domain; Histone Acetyltransferase
NVP-TNKS656	PARP
Olaparib	Autophagy; Mitophagy; PARP
Omipalisib	Autophagy; mTOR; PI3K
PAC-1	Apoptosis; Autophagy; Caspase
Paclitaxel	ADC Cytotoxin; Autophagy; Microtubule/Tubulin
Palbociclib (isethionate)	CDK
PD173074	FGFR; VEGFR
PF-06840003	Indoleamine 2,3-Dioxygenase (IDO)
PF-3758309	PAK
PF-562271	FAK; Pyk2
Picropodophyllin	IGF-1R
PIK-75	DNA-PK; PI3K
Pimasertib	MEK
Plinabulin	Microtubule/Tubulin
Ponatinib	Autophagy; Bcr-Abl; FGFR; PDGFR; Src; VEGFR
Pracinostat	HDAC
Rabusertib	Autophagy; Checkpoint Kinase (Chk)
Refametinib	MEK
Rigosertib	PI3K; Polo-like Kinase (PLK)
Ro3280	Polo-like Kinase (PLK)
Sapanisertib	Autophagy; mTOR
Sapitinib	EGFR
Serabelisib	PI3K
SNS-032	CDK
SNS-314	Aurora Kinase
Sodium phenylbutyrate	Autophagy; HDAC
Sorafenib (Tosylate)	Autophagy; FLT3; Raf; VEGFR
T0070907	PPAR; RAD51
TAME hydrochloride	APC; Ser/Thr Protease
Tamoxifen (Citrate)	Autophagy; Estrogen Receptor/ERR
Taselisib	PI3K
Tazemetostat	Histone Methyltransferase
Thiamet G	Autophagy
Tipifarnib	Farnesyl Transferase
Tivantinib	c-Met/HGFR
Tozasertib	Aurora Kinase; Autophagy
Trametinib (DMSO solvate)	MEK
Venetoclax	Autophagy; Bcl-2 Family
Vinblastine (sulfate)	Autophagy; Microtubule/Tubulin
Vistusertib	Autophagy; mTOR
Volasertib	Polo-like Kinase (PLK)
Vorinostat	Autophagy; HDAC; Mitophagy
Voxtalisib	mTOR; PI3K
Vps34-IN-1	PI3K
VX-11e	ERK
YM-155	Autophagy; Survivin
