# Supplementary material for: Functional genomics pipeline identifies CRL4 inhibition for the treatment of ovarian cancer
Source: Clin Transl Med. 2025 Jan 24;15(2):e70078. doi: 10.1002/ctm2.70078 (PMC11761363; doi:10.1002/ctm2.70078)
Supplement: Supplementary file 13 — Supporting information [file CTM2-15-e70078-s002.csv]

Drug	Target
(-)-Epigallocatechin Gallate	Autophagy; Reactive Oxygen Species
1-Aminobenzotriazole	Cytochrome P450
4-Hydroxybenzyl alcohol	Apoptosis
4EGI-1	Autophagy; Eukaryotic Initiation Factor (eIF)
A-196	Others
A-366	Histone Methyltransferase
ABT-737	Autophagy; Bcl-2 Family; Mitophagy
Adavosertib	Wee1
AEE788	EGFR
Afatinib (dimaleate)	Autophagy; EGFR
AG 555	EGFR
AGI-6780	Isocitrate Dehydrogenase (IDH)
Alofanib	FGFR
Aloin	Others
Anastrozole	Aromatase
Andarine	Androgen Receptor
Atuveciclib	CDK
Aurora A inhibitor I	Aurora Kinase
AZ6102	PARP
AZD1390	ATM/ATR
BAY 11-7082	Apoptosis; Autophagy; Deubiquitinase; IKK; NF-kB
BAY-876	Others
BLZ945	c-Fms
BMS-345541 (free base)	IKK
BPTES	Glutaminase
Canertinib	EGFR
CAY10603	HDAC
CC-223	mTOR
CCT020312	Autophagy; PERK
CCT245737	Checkpoint Kinase (Chk)
CEP-33779	JAK
CGP 57380	MNK
CHIR-99021	Autophagy; GSK-3
CID755673	PKD
CNX-2006	EGFR
CNX-774	Btk
Cobimetinib	MEK
CP-673451	PDGFR
CP-724714	EGFR
Crenolanib	Autophagy; FLT3; PDGFR
Cryptotanshinone	Autophagy; STAT
CU-CPT22	Toll-like Receptor (TLR)
CUDC-101	EGFR; HDAC
Danusertib	Aurora Kinase; Autophagy
Decitabine	DNA Methyltransferase
Degrasyn	Autophagy; Bcr-Abl; Deubiquitinase
DMH-1	Autophagy; TGF-b Receptor
Entinostat	Autophagy; HDAC
Enzastaurin	Autophagy; PKC
EPZ005687	Histone Methyltransferase
EPZ015666	Histone Methyltransferase
Erdafitinib
ETP-46464	ATM/ATR; mTOR
Fruquintinib	VEGFR
FTI-277 (hydrochloride)	Farnesyl Transferase
FX1	Others
Galunisertib	TGF-b Receptor
GDC-0084	mTOR; PI3K
GDC-0349	Autophagy; mTOR
GDC-0879	Raf
GNF-2	Bcr-Abl
GNF-6231	Porcupine
Gossypol (acetic acid)	Bcl-2 Family
GSK 525768A	Others
GSK126	Histone Methyltransferase
GSK2606414	Autophagy; PERK
GSK461364	Polo-like Kinase (PLK)
GSK6853	Epigenetic Reader Domain
GW 6471	PPAR
HJC0350	Others
HO-3867	STAT
I-BRD9	Epigenetic Reader Domain
ICG-001	b-catenin
Idelalisib	Autophagy; PI3K
Iniparib	PARP
IPA-3	PAK
Ipatasertib dihydrochloride	Akt
IPI549	PI3K
Irinotecan (hydrochloride)	Autophagy; Topoisomerase
JNJ-38877605	c-Met/HGFR
JNJ-7706621	Aurora Kinase; CDK
JNJ0966	MMP
JW74	Wnt
K-Ras G12C-IN-1	Ras
K-Ras-IN-1	Ras
KU-0063794	mTOR
KU-55933	ATM/ATR; Autophagy
KU-60019	ATM/ATR
KYA1797K	Wnt; b-catenin
Larotrectinib	Trk Receptor
LDC000067	CDK
LDH-IN-1	Lactate Dehydrogenase
Lenalidomide	Ligand for E3 Ligase
Lenvatinib	c-Kit; FGFR; PDGFR; RET; VEGFR
LFM-A13	Btk; JAK; Polo-like Kinase (PLK)
Linifanib	Autophagy; FLT3; PDGFR; VEGFR
Lonidamine	Hexokinase; Mitochondrial Metabolism
LY294002	Autophagy; PI3K
LY3214996	ERK
Mardepodect (hydrochloride)	Phosphodiesterase (PDE)
NCT-503	Others
Necrostatin-1	Autophagy; Indoleamine 2,3-Dioxygenase (IDO); RIP kinase
Nintedanib	FGFR; PDGFR; VEGFR
Niraparib	PARP
NMS-P118	PARP
Nocodazole	Apoptosis; Autophagy; Bcr-Abl; CRISPR/Cas9; Microtubule/Tubulin
NU2058	CDK
Nutlin (3)	MDM-2/p53
Nutlin (3b)	MDM-2/p53
NVP-BVU972	c-Met/HGFR
NVP-CGM097	MDM-2/p53
ORY-1001(trans)	Histone Demethylase
OSI-930	c-Fms; c-Kit; VEGFR
OSU-T315	Apoptosis; Autophagy; Integrin
Palomid 529	mTOR
Pamidronic acid	Wnt; b-catenin
PCI-34051	HDAC
PD-166866	Autophagy; FGFR
PD0325901	Autophagy; MEK
PD173955	Bcr-Abl; Src
Pelitinib	EGFR; Src
PF-04217903	c-Met/HGFR
PF-4708671	Autophagy; Ribosomal S6 Kinase (RSK)
PF-543 (Citrate)	SPHK
PF-573228	FAK
PFI-1	Autophagy; Epigenetic Reader Domain
PFI-2 (hydrochloride)	Histone Methyltransferase
PFI-4	Epigenetic Reader Domain
PHA-665752	Autophagy; c-Met/HGFR
PHA-793887	CDK
PI-103	Autophagy; DNA-PK; mTOR; PI3K
Pictilisib	Autophagy; PI3K
PIK-93	PI3K; PI4K
PLX7904	Raf
PYR-41	E1/E2/E3 Enzyme
Quizartinib	Autophagy; FLT3
Rebastinib	Bcr-Abl; FLT3; Src
RG108	DNA Methyltransferase
RGFP966	HDAC
RS-1	CRISPR/Cas9; RAD51
SANT-1	Hedgehog; Smo
SAR125844	c-Met/HGFR
Saracatinib	Autophagy; Src
Savolitinib	c-Met/HGFR
SB-3CT	MMP
SC-514	IKK
SD-208	TGF-b Receptor
Selisistat	Sirtuin
Selonsertib	MAP3K
SGC2085	Histone Methyltransferase
SGI-1776	Autophagy; Pim
SGX-523	c-Met/HGFR
SHP099 (hydrochloride)	Phosphatase
Silmitasertib	Autophagy; Casein Kinase
Simurosertib	CDK
SIS3	TGF-b/Smad
SKI II	SPHK; Wnt
Skp2 Inhibitor C1	E1/E2/E3 Enzyme
SMI-16a	Pim
SP2509	Histone Demethylase
Spebrutinib	Btk
SRPIN340	SRPK
SSR128129E	FGFR
Stattic	STAT
SU11274	Autophagy; c-Met/HGFR
TCS 359	FLT3
Telatinib	c-Kit; PDGFR; VEGFR
Temsirolimus	Autophagy; mTOR
Tenalisib	PI3K
Tepotinib	Autophagy; c-Met/HGFR
TG100-115	PI3K
TGX-221	PI3K
TH588	DNA/RNA Synthesis
Thiomyristoyl	Sirtuin
Tivozanib	VEGFR
U0126	Autophagy; MEK; Mitophagy
Valproic acid (sodium salt)	Autophagy; HDAC; Mitophagy
Vatalanib (dihydrochloride)	VEGFR
Vemurafenib	Autophagy; Raf
Vismodegib	Autophagy; Hedgehog
Zibotentan	Endothelin Receptor
